# Supplementary material for: Understanding self-assembly across scales in BODIPY derivatives: from supramolecular aggregation in solution to optical-waveguiding crystalline materials
Source: Chem Sci. 2025 Nov 28;17(4):2386–94. doi: 10.1039/d5sc07776a (PMC12684744; doi:10.1039/d5sc07776a)
Supplement: SC-017-D5SC07776A-s002 [file SC-017-D5SC07776A-s002.cif]

# Supplementary Information (SI) for Chemical Science.
# This journal is © The Royal Society of Chemistry 2025

####################################################################### 
# 
# This file contains crystal structure data downloaded from the 
# Cambridge Structural Database (CSD) hosted by the Cambridge 
# Crystallographic Data Centre (CCDC).
# 
# Full information about CCDC data access policies and citation 
# guidelines are available at http://www.ccdc.cam.ac.uk/access/V1 
# 
# Audit and citation data items may have been added by the CCDC. 
# Please retain this information to preserve the provenance of 
# this file and to allow appropriate attribution of the data. 
# 
#######################################################################

data_S_1
_database_code_depnum_ccdc_archive 'CCDC 2476985'
loop_
_audit_author_name
_audit_author_address
'Ana Maria Rodriguez'
;Universidad de Castilla la Mancha
Spain
;
_audit_update_record             
;
2025-07-29 deposited with the CCDC.	2025-11-21 downloaded from the CCDC.
;
_audit_creation_date             2025-07-29
_audit_creation_method           
;
Olex2 1.5
(compiled 2025.07.13 svn.rb7424aed for OlexSys, GUI svn.r7308)
;
_shelx_SHELXL_version_number     2014/7
_chemical_name_common            ?
_chemical_name_systematic        ?
_chemical_formula_moiety         'C38 H41 B F2 N2'
_chemical_formula_sum            'C38 H41 B F2 N2'
_chemical_formula_weight         574.54
_chemical_absolute_configuration syn
_chemical_melting_point          ?
loop_
_atom_type_symbol
_atom_type_description
_atom_type_scat_dispersion_real
_atom_type_scat_dispersion_imag
_atom_type_scat_source
C C 0.0033 0.0016 'International Tables Vol C Tables 4.2.6.8 and 6.1.1.4'
H H 0.0000 0.0000 'International Tables Vol C Tables 4.2.6.8 and 6.1.1.4'
B B 0.0013 0.0007 'International Tables Vol C Tables 4.2.6.8 and 6.1.1.4'
F F 0.0171 0.0103 'International Tables Vol C Tables 4.2.6.8 and 6.1.1.4'
N N 0.0061 0.0033 'International Tables Vol C Tables 4.2.6.8 and 6.1.1.4'

_shelx_space_group_comment       
;
The symmetry employed for this shelxl refinement is uniquely defined
by the following loop, which should always be used as a source of
symmetry information in preference to the above space-group names.
They are only intended as comments.
;
_space_group_crystal_system      orthorhombic
_space_group_IT_number           19
_space_group_name_H-M_alt        'P 21 21 21'
_space_group_name_Hall           'P 2ac 2ab'
loop_
_space_group_symop_operation_xyz
'x, y, z'
'-x+1/2, -y, z+1/2'
'x+1/2, -y+1/2, -z'
'-x, y+1/2, -z+1/2'

_cell_length_a                   20.637(5)
_cell_length_b                   11.267(3)
_cell_length_c                   28.605(6)
_cell_angle_alpha                90
_cell_angle_beta                 90
_cell_angle_gamma                90
_cell_volume                     6651(3)
_cell_formula_units_Z            8
_cell_measurement_reflns_used    1509
_cell_measurement_temperature    296.15
_cell_measurement_theta_max      14.4297
_cell_measurement_theta_min      2.179
_shelx_estimated_absorpt_T_max   0.999
_shelx_estimated_absorpt_T_min   0.991
_exptl_absorpt_coefficient_mu    0.074
_exptl_absorpt_correction_T_max  0.7454
_exptl_absorpt_correction_T_min  0.6173
_exptl_absorpt_correction_type   multi-scan
_exptl_absorpt_process_details   
;
SADABS-2014/5 (Bruker,2014/5) was used for absorption correction.
wR2(int) was 0.1330 before and 0.0514 after correction.
The Ratio of minimum to maximum transmission is 0.8281.
The \l/2 correction factor is 0.00150.
;
_exptl_absorpt_special_details   ?
_exptl_crystal_colour            violet
_exptl_crystal_colour_primary    violet
_exptl_crystal_density_diffrn    1.147
_exptl_crystal_density_meas      ?
_exptl_crystal_density_method    ?
_exptl_crystal_description       prism
_exptl_crystal_F_000             2448
_exptl_crystal_size_max          0.13
_exptl_crystal_size_mid          0.09
_exptl_crystal_size_min          0.02
_exptl_transmission_factor_max   0.745
_exptl_transmission_factor_min   0.617
_diffrn_reflns_av_R_equivalents  0.1360
_diffrn_reflns_av_unetI/netI     0.2101
_diffrn_reflns_Laue_measured_fraction_full 0.997
_diffrn_reflns_Laue_measured_fraction_max 0.996
_diffrn_reflns_limit_h_max       24
_diffrn_reflns_limit_h_min       -22
_diffrn_reflns_limit_k_max       13
_diffrn_reflns_limit_k_min       -13
_diffrn_reflns_limit_l_max       30
_diffrn_reflns_limit_l_min       -34
_diffrn_reflns_number            31106
_diffrn_reflns_point_group_measured_fraction_full 0.998
_diffrn_reflns_point_group_measured_fraction_max 0.998
_diffrn_reflns_theta_full        24.997
_diffrn_reflns_theta_max         24.997
_diffrn_reflns_theta_min         2.301
_diffrn_ambient_temperature      296.15
_diffrn_detector_area_resol_mean ?
_diffrn_measured_fraction_theta_full 0.997
_diffrn_measured_fraction_theta_max 0.996
_diffrn_measurement_device_type  APEXII
_diffrn_measurement_method       ?
_diffrn_radiation_type           MoK\a
_diffrn_radiation_wavelength     0.71073
_diffrn_source                   ?
_diffrn_source_current           25.0
_diffrn_source_power             1.125
_diffrn_source_voltage           45.0
_reflns_Friedel_coverage         0.811
_reflns_Friedel_fraction_full    0.999
_reflns_Friedel_fraction_max     0.999
_reflns_number_gt                3737
_reflns_number_total             11641
_reflns_special_details          
;
 Reflections were merged by SHELXL according to the crystal
 class for the calculation of statistics and refinement.
 
 _reflns_Friedel_fraction is defined as the number of unique
 Friedel pairs measured divided by the number that would be
 possible theoretically, ignoring centric projections and
 systematic absences.
;
_reflns_threshold_expression     'I > 2\s(I)'
_computing_cell_refinement       'SAINT v8.37A (Bruker, 2015)'
_computing_data_collection       ?
_computing_data_reduction        'SAINT v8.37A (Bruker, 2015)'
_computing_molecular_graphics    'Olex2 1.5 (Dolomanov et al., 2009)'
_computing_publication_material  'Olex2 1.5 (Dolomanov et al., 2009)'
_computing_structure_refinement  'XL  (Sheldrick, 2008)'
_computing_structure_solution    'XM  (sheldrick, 2008)'
_refine_diff_density_max         0.215
_refine_diff_density_min         -0.218
_refine_diff_density_rms         0.055
_refine_ls_abs_structure_details 
;
 Refined as an inversion twin.
;
_refine_ls_abs_structure_Flack   0(3)
_refine_ls_extinction_coef       0.0033(6)
_refine_ls_extinction_expression Fc^*^=kFc[1+0.001xFc^2^\l^3^/sin(2\q)]^-1/4^
_refine_ls_extinction_method     'SHELXL-2014/7 (Sheldrick 2014'
_refine_ls_goodness_of_fit_ref   0.916
_refine_ls_hydrogen_treatment    constr
_refine_ls_matrix_type           full
_refine_ls_number_parameters     787
_refine_ls_number_reflns         11641
_refine_ls_number_restraints     732
_refine_ls_R_factor_all          0.2653
_refine_ls_R_factor_gt           0.0826
_refine_ls_restrained_S_all      0.917
_refine_ls_shift/su_max          0.003
_refine_ls_shift/su_mean         0.000
_refine_ls_structure_factor_coef Fsqd
_refine_ls_weighting_details     
'w=1/[\s^2^(Fo^2^)+(0.0946P)^2^] where P=(Fo^2^+2Fc^2^)/3'
_refine_ls_weighting_scheme      calc
_refine_ls_wR_factor_gt          0.1741
_refine_ls_wR_factor_ref         0.2509
_refine_special_details          
;
 Refined as a 2-component inversion twin.
;
_olex2_refinement_description    
;
1. Twinned data refinement
 Scales: 1(3)
 0(3)
2. Fixed Uiso
 At 1.2 times of:
  All C(H) groups, All C(H,H) groups
 At 1.5 times of:
  All C(H,H,H) groups
3. Restrained distances
 C35A-C36A
 1.5 with sigma of 0.02
 C36A-C38A
 1.5 with sigma of 0.02
 C36A-C37A
 1.5 with sigma of 0.02
4. Rigid bond restraints
 C36A, C37A, C38A
 with sigma for 1-2 distances of 0.01 and sigma for 1-3 distances of 0.01
 C36A, C37A
 with sigma for 1-2 distances of 0.01 and sigma for 1-3 distances of 0.01
5. Uiso/Uaniso restraints and constraints
Uanis(C35A) \\sim Ueq, Uanis(C36A) \\sim Ueq, Uanis(C37A) \\sim Ueq,
Uanis(C38A) \\sim Ueq: with sigma of 0.1 and sigma for terminal atoms of 0.2
6. Rigid body (RIGU) restrains
 All non-hydrogen atoms
 with sigma for 1-2 distances of 0.004 and sigma for 1-3 distances of 0.004
7. Same fragment restrains
{C35, C36, C37, C38} sigma for 1-2: 0.02, 1-3: 0.04
as in
{C35A, C36A, C37A, C38A}
8.a Ternary CH refined with riding coordinates:
 C31(H31), C36(H36), C31A(H31A), C36A(H36A)
8.b Secondary CH2 refined with riding coordinates:
 C30(H30A,H30B), C33(H33A,H33B), C34(H34A,H34B), C35(H35A,H35B), C30A(H30C,
 H30D), C33A(H33C,H33D), C34A(H34C,H34D), C35A(H35C,H35D)
8.c Me refined with everything fixed:
 C37A(H37D,H37E,H37F)
8.d Me refined with riding coordinates:
 C37(H37A,H37B,H37C), C38(H38A,H38B,H38C), C38A(H38D,H38E,H38F)
8.e Aromatic/amide H refined with riding coordinates:
 C10(H10), C11(H11), C12(H12), C13(H13), C14(H14), C25(H25), C26(H26),
 C27(H27), C28(H28), C29(H29), C10A(H10A), C11A(H11A), C12A(H12A), C13A(H13A),
 C14A(H14A), C25A(H25A), C26A(H26A), C27A(H27A), C28A(H28A), C29A(H29A)
8.f Idealised Me refined as rotating group:
 C5(H5A,H5B,H5C), C6(H6A,H6B,H6C), C20(H20A,H20B,H20C), C21(H21A,H21B,H21C),
 C32(H32A,H32B,H32C), C5A(H5AA,H5AB,H5AC), C6A(H6AA,H6AB,H6AC), C20A(H20D,H20E,
 H20F), C21A(H21D,H21E,H21F), C32A(H32D,H32E,H32F)
;
_atom_sites_solution_hydrogens   geom
_atom_sites_solution_primary     ?
_atom_sites_solution_secondary   ?
loop_
_atom_site_label
_atom_site_type_symbol
_atom_site_fract_x
_atom_site_fract_y
_atom_site_fract_z
_atom_site_U_iso_or_equiv
_atom_site_adp_type
_atom_site_occupancy
_atom_site_site_symmetry_order
_atom_site_calc_flag
_atom_site_refinement_flags_posn
_atom_site_refinement_flags_adp
_atom_site_refinement_flags_occupancy
_atom_site_disorder_assembly
_atom_site_disorder_group
F1 F 0.5413(3) 0.6618(5) 0.63343(18) 0.0906(19) Uani 1 1 d . U . . .
F2 F 0.4468(3) 0.6558(5) 0.5938(2) 0.0832(17) Uani 1 1 d . U . . .
N1 N 0.5453(4) 0.6319(7) 0.5511(3) 0.059(2) Uani 1 1 d . U . . .
N2 N 0.5052(3) 0.4742(6) 0.6027(3) 0.057(2) Uani 1 1 d . U . . .
C1 C 0.5796(4) 0.5461(9) 0.5243(3) 0.055(2) Uani 1 1 d . U . . .
C2 C 0.6094(5) 0.6068(9) 0.4860(3) 0.059(3) Uani 1 1 d . U . . .
C3 C 0.5942(5) 0.7265(9) 0.4911(4) 0.064(3) Uani 1 1 d . U . . .
C4 C 0.5553(5) 0.7389(8) 0.5307(4) 0.063(3) Uani 1 1 d . U . . .
C5 C 0.6505(5) 0.5625(9) 0.4472(3) 0.073(3) Uani 1 1 d . U . . .
H5A H 0.6902 0.5314 0.4597 0.110 Uiso 1 1 calc R U . . .
H5B H 0.6600 0.6265 0.4261 0.110 Uiso 1 1 calc R U . . .
H5C H 0.6279 0.5009 0.4307 0.110 Uiso 1 1 calc R U . . .
C6 C 0.5293(5) 0.8498(9) 0.5517(3) 0.088(3) Uani 1 1 d . U . . .
H6A H 0.4882 0.8684 0.5377 0.132 Uiso 1 1 calc R U . . .
H6B H 0.5591 0.9138 0.5462 0.132 Uiso 1 1 calc R U . . .
H6C H 0.5236 0.8389 0.5847 0.132 Uiso 1 1 calc R U . . .
C7 C 0.6142(5) 0.8222(10) 0.4616(4) 0.069(3) Uani 1 1 d . U . . .
C8 C 0.6339(5) 0.8945(10) 0.4354(4) 0.075(3) Uani 1 1 d . U . . .
C9 C 0.6610(5) 0.9796(9) 0.4030(4) 0.067(3) Uani 1 1 d . U . . .
C10 C 0.7013(6) 0.9391(10) 0.3683(4) 0.088(4) Uani 1 1 d . U . . .
H10 H 0.7117 0.8589 0.3668 0.105 Uiso 1 1 calc R U . . .
C11 C 0.7260(6) 1.0145(13) 0.3363(5) 0.110(4) Uani 1 1 d . U . . .
H11 H 0.7515 0.9854 0.3121 0.132 Uiso 1 1 calc R U . . .
C12 C 0.7136(6) 1.1359(12) 0.3394(4) 0.095(4) Uani 1 1 d . U . . .
H12 H 0.7328 1.1885 0.3185 0.114 Uiso 1 1 calc R U . . .
C13 C 0.6733(6) 1.1758(11) 0.3731(4) 0.106(4) Uani 1 1 d . U . . .
H13 H 0.6628 1.2560 0.3743 0.127 Uiso 1 1 calc R U . . .
C14 C 0.6474(5) 1.0986(10) 0.4059(4) 0.085(3) Uani 1 1 d . U . . .
H14 H 0.6210 1.1273 0.4297 0.102 Uiso 1 1 calc R U . . .
C15 C 0.5780(5) 0.4285(8) 0.5374(3) 0.056(3) Uani 1 1 d . U . . .
C16 C 0.5382(5) 0.3895(8) 0.5746(3) 0.060(3) Uani 1 1 d . U . . .
C17 C 0.5235(5) 0.2771(8) 0.5933(4) 0.061(3) Uani 1 1 d . U . . .
C18 C 0.4838(5) 0.2924(9) 0.6313(4) 0.064(3) Uani 1 1 d . U . . .
C19 C 0.4743(5) 0.4155(9) 0.6370(3) 0.060(3) Uani 1 1 d . U . . .
C20 C 0.5430(5) 0.1542(8) 0.5764(4) 0.090(4) Uani 1 1 d . U . . .
H20A H 0.5283 0.1430 0.5449 0.135 Uiso 1 1 calc R U . . .
H20B H 0.5238 0.0952 0.5963 0.135 Uiso 1 1 calc R U . . .
H20C H 0.5894 0.1468 0.5775 0.135 Uiso 1 1 calc R U . . .
C21 C 0.4361(5) 0.4751(9) 0.6750(3) 0.084(3) Uani 1 1 d . U . . .
H21A H 0.4637 0.5288 0.6918 0.126 Uiso 1 1 calc R U . . .
H21B H 0.4195 0.4162 0.6960 0.126 Uiso 1 1 calc R U . . .
H21C H 0.4008 0.5183 0.6614 0.126 Uiso 1 1 calc R U . . .
C22 C 0.4602(5) 0.2037(10) 0.6622(4) 0.077(3) Uani 1 1 d . U . . .
C23 C 0.4475(5) 0.1229(10) 0.6871(4) 0.081(3) Uani 1 1 d . U . . .
C24 C 0.4328(5) 0.0239(11) 0.7183(4) 0.078(3) Uani 1 1 d . U . . .
C25 C 0.4533(6) -0.0888(11) 0.7052(4) 0.103(4) Uani 1 1 d . U . . .
H25 H 0.4744 -0.1001 0.6768 0.123 Uiso 1 1 calc R U . . .
C26 C 0.4420(8) -0.1851(14) 0.7350(5) 0.142(6) Uani 1 1 d . U . . .
H26 H 0.4562 -0.2610 0.7274 0.170 Uiso 1 1 calc R U . . .
C27 C 0.4105(7) -0.1644(15) 0.7743(6) 0.127(5) Uani 1 1 d . U . . .
H27 H 0.4002 -0.2298 0.7927 0.153 Uiso 1 1 calc R U . . .
C28 C 0.3915(7) -0.0561(15) 0.7904(5) 0.127(5) Uani 1 1 d . U . . .
H28 H 0.3725 -0.0467 0.8196 0.152 Uiso 1 1 calc R U . . .
C29 C 0.4025(6) 0.0427(13) 0.7597(4) 0.111(4) Uani 1 1 d . U . . .
H29 H 0.3890 0.1185 0.7682 0.134 Uiso 1 1 calc R U . . .
C30 C 0.6225(4) 0.3374(9) 0.5155(3) 0.064(3) Uani 1 1 d . U . . .
H30A H 0.6396 0.3688 0.4864 0.077 Uiso 1 1 calc R U . . .
H30B H 0.5978 0.2666 0.5082 0.077 Uiso 1 1 calc R U . . .
C31 C 0.6801(5) 0.3037(9) 0.5484(4) 0.075(3) Uani 1 1 d . U . . .
H31 H 0.6620 0.2713 0.5774 0.090 Uiso 1 1 calc R U . . .
C32 C 0.7188(5) 0.2053(9) 0.5245(4) 0.102(4) Uani 1 1 d . U . . .
H32A H 0.6911 0.1384 0.5188 0.153 Uiso 1 1 calc R U . . .
H32B H 0.7540 0.1815 0.5444 0.153 Uiso 1 1 calc R U . . .
H32C H 0.7357 0.2340 0.4954 0.153 Uiso 1 1 calc R U . . .
C33 C 0.7228(6) 0.4089(10) 0.5612(5) 0.113(4) Uani 1 1 d . U . . .
H33A H 0.6959 0.4772 0.5684 0.136 Uiso 1 1 calc R U . . .
H33B H 0.7505 0.4293 0.5350 0.136 Uiso 1 1 calc R U . . .
C34 C 0.7651(7) 0.3761(14) 0.6045(6) 0.162(7) Uani 1 1 d . U . . .
H34A H 0.7402 0.3225 0.6239 0.195 Uiso 1 1 calc R U . . .
H34B H 0.8025 0.3322 0.5933 0.195 Uiso 1 1 calc R U . . .
C35 C 0.7876(8) 0.4682(15) 0.6328(5) 0.157(6) Uani 1 1 d D U . . .
H35A H 0.7500 0.5054 0.6470 0.188 Uiso 1 1 calc R U . . .
H35B H 0.8073 0.5270 0.6125 0.188 Uiso 1 1 calc R U . . .
C36 C 0.8352(9) 0.4428(17) 0.6714(5) 0.166(7) Uani 1 1 d D U . . .
H36 H 0.8739 0.4066 0.6576 0.200 Uiso 1 1 calc R U . . .
C37 C 0.8541(11) 0.5537(18) 0.6936(6) 0.272(12) Uani 1 1 d D U . . .
H37A H 0.8716 0.6065 0.6705 0.409 Uiso 1 1 calc R U . . .
H37B H 0.8168 0.5896 0.7079 0.409 Uiso 1 1 calc R U . . .
H37C H 0.8863 0.5382 0.7170 0.409 Uiso 1 1 calc R U . . .
C38 C 0.8090(11) 0.3625(19) 0.7049(6) 0.261(12) Uani 1 1 d D U . . .
H38A H 0.7969 0.2900 0.6896 0.391 Uiso 1 1 calc R U . . .
H38B H 0.8410 0.3460 0.7284 0.391 Uiso 1 1 calc R U . . .
H38C H 0.7715 0.3974 0.7192 0.391 Uiso 1 1 calc R U . . .
B1 B 0.5075(7) 0.6081(10) 0.5962(5) 0.067(3) Uani 1 1 d . U . . .
F1A F 0.5464(3) 0.3208(5) 0.4149(2) 0.0906(19) Uani 1 1 d . U . . .
F2A F 0.4572(3) 0.3093(5) 0.37032(19) 0.101(2) Uani 1 1 d . U . . .
N1A N 0.4876(4) 0.5000(7) 0.4001(3) 0.061(2) Uani 1 1 d . U . . .
N2A N 0.4436(4) 0.3457(7) 0.4520(3) 0.064(2) Uani 1 1 d . U . . .
C1A C 0.4545(5) 0.5860(8) 0.4267(3) 0.056(2) Uani 1 1 d . U . . .
C2A C 0.4710(5) 0.6967(8) 0.4065(4) 0.064(3) Uani 1 1 d . U . . .
C3A C 0.5104(5) 0.6769(9) 0.3686(3) 0.064(3) Uani 1 1 d . U . . .
C4A C 0.5205(5) 0.5538(9) 0.3651(4) 0.072(3) Uani 1 1 d . U . . .
C5A C 0.4536(5) 0.8218(8) 0.4217(3) 0.079(3) Uani 1 1 d . U . . .
H5AA H 0.4101 0.8397 0.4120 0.119 Uiso 1 1 calc R U . . .
H5AB H 0.4830 0.8772 0.4077 0.119 Uiso 1 1 calc R U . . .
H5AC H 0.4565 0.8276 0.4552 0.119 Uiso 1 1 calc R U . . .
C6A C 0.5589(5) 0.4911(9) 0.3290(3) 0.088(4) Uani 1 1 d . U . . .
H6AA H 0.5374 0.4977 0.2993 0.132 Uiso 1 1 calc R U . . .
H6AB H 0.5629 0.4089 0.3373 0.132 Uiso 1 1 calc R U . . .
H6AC H 0.6012 0.5261 0.3269 0.132 Uiso 1 1 calc R U . . .
C7A C 0.5350(5) 0.7649(9) 0.3373(3) 0.068(3) Uani 1 1 d . U . . .
C8A C 0.5492(5) 0.8447(10) 0.3122(4) 0.077(3) Uani 1 1 d . U . . .
C9A C 0.5659(6) 0.9422(11) 0.2820(4) 0.084(3) Uani 1 1 d . U . . .
C10A C 0.5508(7) 1.0564(11) 0.2944(5) 0.114(4) Uani 1 1 d . U . . .
H10A H 0.5306 1.0716 0.3228 0.137 Uiso 1 1 calc R U . . .
C11A C 0.5655(7) 1.1490(13) 0.2645(5) 0.133(5) Uani 1 1 d . U . . .
H11A H 0.5556 1.2272 0.2721 0.160 Uiso 1 1 calc R U . . .
C12A C 0.5954(7) 1.1201(15) 0.2232(6) 0.132(5) Uani 1 1 d . U . . .
H12A H 0.6065 1.1822 0.2033 0.158 Uiso 1 1 calc R U . . .
C13A C 0.6099(7) 1.0103(15) 0.2092(5) 0.130(5) Uani 1 1 d . U . . .
H13A H 0.6300 0.9960 0.1806 0.156 Uiso 1 1 calc R U . . .
C14A C 0.5938(6) 0.9199(12) 0.2387(4) 0.109(4) Uani 1 1 d . U . . .
H14A H 0.6017 0.8419 0.2297 0.131 Uiso 1 1 calc R U . . .
C15A C 0.4168(5) 0.5525(8) 0.4636(3) 0.055(3) Uani 1 1 d . U . . .
C16A C 0.4120(5) 0.4336(8) 0.4781(3) 0.058(3) Uani 1 1 d . U . . .
C17A C 0.3799(5) 0.3768(9) 0.5156(3) 0.060(3) Uani 1 1 d . U . . .
C18A C 0.3928(5) 0.2554(9) 0.5118(4) 0.063(3) Uani 1 1 d . U . . .
C19A C 0.4311(5) 0.2376(9) 0.4717(4) 0.067(3) Uani 1 1 d . U . . .
C20A C 0.3407(5) 0.4273(9) 0.5557(3) 0.079(3) Uani 1 1 d . U . . .
H20D H 0.3638 0.4925 0.5695 0.119 Uiso 1 1 calc R U . . .
H20E H 0.3338 0.3668 0.5788 0.119 Uiso 1 1 calc R U . . .
H20F H 0.2996 0.4547 0.5442 0.119 Uiso 1 1 calc R U . . .
C21A C 0.4565(6) 0.1239(8) 0.4526(4) 0.089(3) Uani 1 1 d . U . . .
H21D H 0.5030 0.1238 0.4544 0.133 Uiso 1 1 calc R U . . .
H21E H 0.4433 0.1156 0.4206 0.133 Uiso 1 1 calc R U . . .
H21F H 0.4397 0.0588 0.4706 0.133 Uiso 1 1 calc R U . . .
C22A C 0.3706(5) 0.1628(10) 0.5424(4) 0.071(3) Uani 1 1 d . U . . .
C23A C 0.3516(5) 0.0915(10) 0.5686(4) 0.077(3) Uani 1 1 d . U . . .
C24A C 0.3276(5) 0.0102(10) 0.6024(4) 0.069(3) Uani 1 1 d . U . . .
C25A C 0.2862(6) 0.0476(11) 0.6367(4) 0.098(4) Uani 1 1 d . U . . .
H25A H 0.2732 0.1266 0.6377 0.118 Uiso 1 1 calc R U . . .
C26A C 0.2634(6) -0.0315(12) 0.6703(4) 0.098(4) Uani 1 1 d . U . . .
H26A H 0.2362 -0.0043 0.6939 0.118 Uiso 1 1 calc R U . . .
C27A C 0.2802(6) -0.1471(13) 0.6690(4) 0.104(4) Uani 1 1 d . U . . .
H27A H 0.2640 -0.1999 0.6911 0.125 Uiso 1 1 calc R U . . .
C28A C 0.3211(6) -0.1857(11) 0.6349(4) 0.095(4) Uani 1 1 d . U . . .
H28A H 0.3329 -0.2653 0.6337 0.114 Uiso 1 1 calc R U . . .
C29A C 0.3451(5) -0.1078(10) 0.6022(4) 0.085(3) Uani 1 1 d . U . . .
H29A H 0.3737 -0.1352 0.5795 0.102 Uiso 1 1 calc R U . . .
C30A C 0.3752(4) 0.6428(8) 0.4886(3) 0.062(3) Uani 1 1 d . U . . .
H30C H 0.3942 0.7208 0.4844 0.074 Uiso 1 1 calc R U . . .
H30D H 0.3757 0.6253 0.5218 0.074 Uiso 1 1 calc R U . . .
C31A C 0.3049(5) 0.6468(11) 0.4721(4) 0.083(3) Uani 1 1 d . U . . .
H31A H 0.2839 0.5750 0.4841 0.100 Uiso 1 1 calc R U . . .
C32A C 0.2722(6) 0.7520(13) 0.4961(5) 0.140(5) Uani 1 1 d . U . . .
H32D H 0.2775 0.7450 0.5294 0.209 Uiso 1 1 calc R U . . .
H32E H 0.2269 0.7525 0.4886 0.209 Uiso 1 1 calc R U . . .
H32F H 0.2918 0.8245 0.4856 0.209 Uiso 1 1 calc R U . . .
C33A C 0.2946(5) 0.6470(12) 0.4212(4) 0.104(4) Uani 1 1 d . U . . .
H33C H 0.3220 0.5857 0.4080 0.125 Uiso 1 1 calc R U . . .
H33D H 0.3102 0.7224 0.4093 0.125 Uiso 1 1 calc R U . . .
C34A C 0.2264(7) 0.6286(17) 0.4021(6) 0.169(7) Uani 1 1 d . U . . .
H34C H 0.2085 0.5571 0.4159 0.202 Uiso 1 1 calc R U . . .
H34D H 0.1996 0.6947 0.4119 0.202 Uiso 1 1 calc R U . . .
C35A C 0.2227(10) 0.618(2) 0.3502(6) 0.256(11) Uani 1 1 d D U . . .
H35C H 0.2372 0.6928 0.3369 0.308 Uiso 1 1 calc R U . . .
H35D H 0.2534 0.5578 0.3405 0.308 Uiso 1 1 calc R U . . .
C36A C 0.1589(11) 0.589(3) 0.3287(8) 0.300(12) Uani 1 1 d D U . . .
H36A H 0.1199 0.6176 0.3445 0.360 Uiso 1 1 calc R U . . .
C37A C 0.1693(17) 0.461(3) 0.3274(11) 0.387(17) Uani 1 1 d D U . . .
H37D H 0.2066 0.4439 0.3085 0.581 Uiso 1 1 calc . U . . .
H37E H 0.1319 0.4230 0.3143 0.581 Uiso 1 1 calc . U . . .
H37F H 0.1764 0.4324 0.3586 0.581 Uiso 1 1 calc . U . . .
C38A C 0.1705(14) 0.630(3) 0.2817(7) 0.368(15) Uani 1 1 d D U . . .
H38D H 0.1643 0.7141 0.2804 0.552 Uiso 1 1 calc R U . . .
H38E H 0.2141 0.6108 0.2728 0.552 Uiso 1 1 calc R U . . .
H38F H 0.1408 0.5915 0.2608 0.552 Uiso 1 1 calc R U . . .
B1A B 0.4843(6) 0.3656(10) 0.4074(5) 0.064(3) Uani 1 1 d . U . . .

loop_
_atom_site_aniso_label
_atom_site_aniso_U_11
_atom_site_aniso_U_22
_atom_site_aniso_U_33
_atom_site_aniso_U_23
_atom_site_aniso_U_13
_atom_site_aniso_U_12
F1 0.131(5) 0.067(4) 0.074(4) -0.013(3) -0.011(4) -0.014(4)
F2 0.084(4) 0.062(4) 0.104(4) 0.007(3) 0.014(4) 0.019(3)
N1 0.061(5) 0.046(4) 0.069(5) -0.004(3) -0.006(4) 0.003(4)
N2 0.061(5) 0.043(4) 0.067(5) -0.003(4) 0.000(4) 0.001(3)
C1 0.056(6) 0.046(5) 0.063(5) -0.004(4) -0.012(5) -0.001(4)
C2 0.059(6) 0.053(5) 0.066(6) -0.004(4) -0.008(5) -0.004(4)
C3 0.059(6) 0.053(5) 0.081(6) 0.002(4) -0.008(5) -0.002(4)
C4 0.068(7) 0.045(5) 0.076(6) -0.006(4) -0.007(5) -0.003(4)
C5 0.071(7) 0.074(7) 0.074(7) 0.000(6) 0.010(6) -0.011(6)
C6 0.112(9) 0.061(6) 0.092(7) -0.011(6) -0.007(7) 0.005(6)
C7 0.067(7) 0.062(6) 0.078(7) 0.007(5) -0.009(5) 0.001(5)
C8 0.080(8) 0.059(7) 0.084(7) 0.004(5) 0.002(6) 0.006(5)
C9 0.057(6) 0.063(6) 0.082(7) 0.007(5) -0.005(5) 0.006(5)
C10 0.103(9) 0.061(7) 0.099(8) 0.005(6) 0.021(7) 0.008(6)
C11 0.126(10) 0.092(8) 0.112(9) 0.013(7) 0.045(8) -0.002(7)
C12 0.098(9) 0.084(8) 0.103(9) 0.013(7) 0.005(7) -0.029(7)
C13 0.119(10) 0.075(8) 0.123(10) 0.017(7) 0.019(8) 0.003(7)
C14 0.095(8) 0.060(6) 0.099(8) 0.005(6) 0.014(7) 0.012(5)
C15 0.065(6) 0.041(5) 0.063(6) -0.009(4) -0.005(5) -0.001(4)
C16 0.069(6) 0.046(5) 0.064(6) -0.005(4) -0.004(5) 0.005(4)
C17 0.067(6) 0.047(5) 0.068(6) -0.004(4) -0.014(5) 0.002(4)
C18 0.067(7) 0.056(5) 0.070(6) -0.001(4) -0.008(5) -0.004(5)
C19 0.058(6) 0.063(5) 0.061(6) -0.001(4) -0.004(5) 0.000(4)
C20 0.108(8) 0.051(6) 0.112(9) -0.006(6) 0.002(8) 0.003(6)
C21 0.077(8) 0.083(8) 0.093(7) -0.007(6) 0.012(6) -0.002(6)
C22 0.078(8) 0.072(7) 0.082(7) 0.010(5) -0.012(6) -0.012(6)
C23 0.085(8) 0.069(7) 0.090(7) 0.003(5) -0.010(6) -0.017(6)
C24 0.080(8) 0.079(7) 0.074(7) 0.017(6) -0.022(6) -0.019(6)
C25 0.117(10) 0.083(7) 0.108(8) 0.009(6) -0.030(7) -0.014(7)
C26 0.171(15) 0.096(9) 0.157(12) 0.036(8) -0.027(10) -0.009(9)
C27 0.111(12) 0.121(10) 0.149(12) 0.030(9) -0.041(9) -0.047(8)
C28 0.117(11) 0.144(11) 0.120(10) 0.031(9) 0.005(9) -0.029(10)
C29 0.118(11) 0.114(9) 0.102(8) 0.011(7) 0.006(8) -0.019(7)
C30 0.074(6) 0.045(6) 0.073(6) -0.007(5) 0.004(5) 0.004(5)
C31 0.072(7) 0.068(7) 0.084(7) -0.016(6) -0.001(5) 0.018(5)
C32 0.103(8) 0.077(8) 0.126(10) -0.017(7) 0.016(8) 0.035(6)
C33 0.087(8) 0.093(8) 0.158(10) -0.027(7) -0.037(8) 0.016(6)
C34 0.139(12) 0.142(12) 0.206(14) -0.044(10) -0.102(11) 0.052(10)
C35 0.181(14) 0.163(14) 0.125(10) -0.007(9) -0.032(9) -0.001(11)
C36 0.219(16) 0.192(17) 0.088(10) 0.006(10) -0.048(10) -0.019(13)
C37 0.40(3) 0.238(19) 0.180(16) 0.018(13) -0.112(19) -0.074(17)
C38 0.34(3) 0.26(2) 0.184(16) 0.057(15) -0.077(17) -0.072(19)
B1 0.083(7) 0.047(6) 0.073(6) -0.005(5) -0.001(5) 0.007(5)
F1A 0.089(4) 0.068(4) 0.115(4) 0.003(4) 0.017(4) 0.026(3)
F2A 0.156(6) 0.070(4) 0.079(4) -0.015(3) -0.005(4) -0.023(4)
N1A 0.063(5) 0.049(4) 0.070(5) -0.003(4) 0.002(4) 0.008(4)
N2A 0.071(5) 0.049(4) 0.071(5) -0.002(4) -0.002(4) 0.004(4)
C1A 0.058(6) 0.043(5) 0.066(5) -0.003(4) -0.008(5) 0.003(4)
C2A 0.062(6) 0.049(5) 0.081(6) 0.003(4) 0.001(5) 0.003(4)
C3A 0.064(7) 0.057(5) 0.070(6) 0.002(4) 0.003(5) 0.001(5)
C4A 0.076(7) 0.065(6) 0.074(6) -0.003(5) 0.009(5) 0.007(5)
C5A 0.089(8) 0.055(6) 0.094(8) 0.001(5) 0.002(7) 0.008(5)
C6A 0.095(8) 0.086(8) 0.083(7) -0.011(6) 0.026(7) 0.008(7)
C7A 0.071(7) 0.068(7) 0.065(6) 0.005(5) -0.005(6) -0.003(5)
C8A 0.082(8) 0.075(7) 0.073(7) 0.007(5) -0.009(6) -0.011(6)
C9A 0.087(9) 0.080(7) 0.084(7) 0.019(6) -0.005(6) -0.010(6)
C10A 0.139(11) 0.080(7) 0.122(9) 0.010(7) -0.016(8) -0.002(7)
C11A 0.174(14) 0.084(8) 0.142(11) 0.026(8) -0.039(10) -0.031(8)
C12A 0.131(12) 0.122(10) 0.141(11) 0.037(9) -0.038(9) -0.041(9)
C13A 0.132(11) 0.140(10) 0.118(10) 0.040(9) -0.002(8) -0.034(10)
C14A 0.118(11) 0.107(9) 0.102(8) 0.015(7) 0.013(8) -0.007(7)
C15A 0.057(6) 0.041(5) 0.067(6) 0.000(4) -0.007(5) 0.002(4)
C16A 0.065(6) 0.040(5) 0.069(6) -0.005(4) -0.005(5) 0.000(4)
C17A 0.057(6) 0.055(5) 0.068(6) -0.003(4) -0.005(5) -0.006(4)
C18A 0.064(7) 0.054(5) 0.071(6) 0.003(4) -0.008(5) -0.004(5)
C19A 0.071(7) 0.050(5) 0.080(6) -0.005(4) -0.006(5) -0.002(4)
C20A 0.089(8) 0.070(7) 0.078(7) 0.005(6) 0.009(6) -0.002(6)
C21A 0.115(9) 0.034(5) 0.118(8) -0.004(5) 0.004(8) -0.001(6)
C22A 0.063(7) 0.064(7) 0.085(7) 0.007(5) -0.011(6) -0.004(5)
C23A 0.078(8) 0.068(7) 0.086(7) 0.006(6) -0.008(6) -0.012(6)
C24A 0.072(7) 0.057(6) 0.079(7) 0.002(5) -0.001(5) -0.007(5)
C25A 0.108(9) 0.080(8) 0.108(8) 0.007(6) 0.016(7) 0.013(6)
C26A 0.111(9) 0.100(8) 0.084(8) -0.003(7) 0.017(7) -0.008(7)
C27A 0.122(10) 0.091(8) 0.100(9) 0.009(7) 0.019(8) -0.019(7)
C28A 0.114(10) 0.065(7) 0.106(9) 0.007(6) 0.010(7) -0.010(6)
C29A 0.087(8) 0.064(6) 0.103(8) 0.013(6) 0.011(7) -0.002(5)
C30A 0.068(6) 0.050(6) 0.068(6) 0.002(5) 0.001(5) 0.005(5)
C31A 0.065(6) 0.093(8) 0.091(7) -0.005(6) -0.001(6) 0.013(6)
C32A 0.100(9) 0.147(11) 0.171(12) -0.055(10) -0.002(9) 0.051(9)
C33A 0.080(7) 0.139(11) 0.095(7) 0.006(7) -0.007(6) 0.018(7)
C34A 0.095(9) 0.25(2) 0.161(11) 0.022(13) -0.029(9) -0.026(10)
C35A 0.186(16) 0.42(3) 0.159(12) 0.021(14) -0.025(12) -0.061(18)
C36A 0.253(19) 0.45(3) 0.198(16) -0.01(2) -0.053(16) -0.05(2)
C37A 0.37(3) 0.43(3) 0.36(3) 0.01(2) -0.01(3) -0.07(2)
C38A 0.38(3) 0.51(4) 0.214(17) 0.02(2) -0.07(2) -0.04(3)
B1A 0.072(7) 0.049(6) 0.071(6) -0.009(5) 0.002(5) 0.008(5)

_geom_special_details            
;
 All esds (except the esd in the dihedral angle between two l.s. planes)
 are estimated using the full covariance matrix.  The cell esds are taken
 into account individually in the estimation of esds in distances, angles
 and torsion angles; correlations between esds in cell parameters are only
 used when they are defined by crystal symmetry.  An approximate (isotropic)
 treatment of cell esds is used for estimating esds involving l.s. planes.
;
loop_
_geom_bond_atom_site_label_1
_geom_bond_atom_site_label_2
_geom_bond_distance
_geom_bond_site_symmetry_2
_geom_bond_publ_flag
F1 B1 1.409(13) . ?
F2 B1 1.364(13) . ?
N1 C1 1.422(11) . ?
N1 C4 1.354(11) . ?
N1 B1 1.533(14) . ?
N2 C16 1.423(10) . ?
N2 C19 1.345(11) . ?
N2 B1 1.520(13) . ?
C1 C2 1.431(12) . ?
C1 C15 1.378(12) . ?
C2 C3 1.392(12) . ?
C2 C5 1.482(12) . ?
C3 C4 1.395(12) . ?
C3 C7 1.430(14) . ?
C4 C6 1.488(13) . ?
C7 C8 1.179(13) . ?
C8 C9 1.447(14) . ?
C9 C10 1.373(13) . ?
C9 C14 1.372(13) . ?
C10 C11 1.348(14) . ?
C11 C12 1.394(16) . ?
C12 C13 1.349(14) . ?
C13 C14 1.388(14) . ?
C15 C16 1.413(12) . ?
C15 C30 1.512(12) . ?
C16 C17 1.408(12) . ?
C17 C18 1.371(13) . ?
C17 C20 1.521(12) . ?
C18 C19 1.410(12) . ?
C18 C22 1.421(14) . ?
C19 C21 1.499(12) . ?
C22 C23 1.186(12) . ?
C23 C24 1.461(14) . ?
C24 C25 1.390(15) . ?
C24 C29 1.356(15) . ?
C25 C26 1.400(16) . ?
C26 C27 1.321(18) . ?
C27 C28 1.361(18) . ?
C28 C29 1.435(17) . ?
C30 C31 1.564(12) . ?
C31 C32 1.527(13) . ?
C31 C33 1.521(14) . ?
C33 C34 1.560(17) . ?
C34 C35 1.397(17) . ?
C35 C36 1.505(16) . ?
C36 C37 1.454(19) . ?
C36 C38 1.424(18) . ?
F1A B1A 1.394(12) . ?
F2A B1A 1.356(13) . ?
N1A C1A 1.409(11) . ?
N1A C4A 1.354(11) . ?
N1A B1A 1.531(13) . ?
N2A C16A 1.401(11) . ?
N2A C19A 1.366(11) . ?
N2A B1A 1.544(13) . ?
C1A C2A 1.416(12) . ?
C1A C15A 1.364(12) . ?
C2A C3A 1.374(12) . ?
C2A C5A 1.519(12) . ?
C3A C4A 1.407(13) . ?
C3A C7A 1.431(13) . ?
C4A C6A 1.480(12) . ?
C7A C8A 1.186(12) . ?
C8A C9A 1.439(14) . ?
C9A C10A 1.370(15) . ?
C9A C14A 1.390(14) . ?
C10A C11A 1.382(16) . ?
C11A C12A 1.374(18) . ?
C12A C13A 1.334(19) . ?
C13A C14A 1.364(16) . ?
C15A C16A 1.405(12) . ?
C15A C30A 1.511(12) . ?
C16A C17A 1.415(12) . ?
C17A C18A 1.398(12) . ?
C17A C20A 1.515(12) . ?
C18A C19A 1.408(12) . ?
C18A C22A 1.437(14) . ?
C19A C21A 1.489(12) . ?
C22A C23A 1.166(13) . ?
C23A C24A 1.421(14) . ?
C24A C25A 1.369(13) . ?
C24A C29A 1.378(14) . ?
C25A C26A 1.391(15) . ?
C26A C27A 1.348(16) . ?
C27A C28A 1.362(14) . ?
C28A C29A 1.375(14) . ?
C30A C31A 1.527(12) . ?
C31A C32A 1.527(15) . ?
C31A C33A 1.470(12) . ?
C33A C34A 1.523(16) . ?
C34A C35A 1.49(2) . ?
C35A C36A 1.489(17) . ?
C36A C37A 1.45(2) . ?
C36A C38A 1.440(18) . ?

loop_
_geom_angle_atom_site_label_1
_geom_angle_atom_site_label_2
_geom_angle_atom_site_label_3
_geom_angle
_geom_angle_site_symmetry_1
_geom_angle_site_symmetry_3
_geom_angle_publ_flag
C1 N1 B1 126.0(8) . . ?
C4 N1 C1 107.3(8) . . ?
C4 N1 B1 126.6(9) . . ?
C16 N2 B1 125.6(9) . . ?
C19 N2 C16 108.1(8) . . ?
C19 N2 B1 126.3(9) . . ?
N1 C1 C2 107.5(8) . . ?
C15 C1 N1 119.8(9) . . ?
C15 C1 C2 132.7(10) . . ?
C1 C2 C5 131.1(9) . . ?
C3 C2 C1 106.6(10) . . ?
C3 C2 C5 122.3(10) . . ?
C2 C3 C4 108.2(10) . . ?
C2 C3 C7 127.1(11) . . ?
C4 C3 C7 124.8(10) . . ?
N1 C4 C3 110.4(9) . . ?
N1 C4 C6 121.3(10) . . ?
C3 C4 C6 128.3(10) . . ?
C8 C7 C3 174.6(12) . . ?
C7 C8 C9 177.0(12) . . ?
C10 C9 C8 118.6(10) . . ?
C14 C9 C8 121.9(11) . . ?
C14 C9 C10 119.5(11) . . ?
C11 C10 C9 120.7(12) . . ?
C10 C11 C12 120.4(13) . . ?
C13 C12 C11 119.0(12) . . ?
C12 C13 C14 120.8(12) . . ?
C9 C14 C13 119.5(12) . . ?
C1 C15 C16 121.1(9) . . ?
C1 C15 C30 121.7(9) . . ?
C16 C15 C30 117.0(8) . . ?
C15 C16 N2 119.7(9) . . ?
C17 C16 N2 106.5(9) . . ?
C17 C16 C15 133.7(9) . . ?
C16 C17 C20 129.8(10) . . ?
C18 C17 C16 108.5(9) . . ?
C18 C17 C20 121.6(9) . . ?
C17 C18 C19 107.4(9) . . ?
C17 C18 C22 127.5(10) . . ?
C19 C18 C22 124.9(10) . . ?
N2 C19 C18 109.4(9) . . ?
N2 C19 C21 123.8(9) . . ?
C18 C19 C21 126.7(10) . . ?
C23 C22 C18 172.0(13) . . ?
C22 C23 C24 179.1(13) . . ?
C25 C24 C23 118.0(12) . . ?
C29 C24 C23 120.7(12) . . ?
C29 C24 C25 121.3(12) . . ?
C24 C25 C26 119.5(13) . . ?
C27 C26 C25 117.7(16) . . ?
C26 C27 C28 126.0(17) . . ?
C27 C28 C29 116.3(15) . . ?
C24 C29 C28 119.0(14) . . ?
C15 C30 C31 112.2(8) . . ?
C32 C31 C30 107.7(8) . . ?
C33 C31 C30 113.2(9) . . ?
C33 C31 C32 111.8(9) . . ?
C31 C33 C34 109.2(11) . . ?
C35 C34 C33 118.0(13) . . ?
C34 C35 C36 120.1(15) . . ?
C37 C36 C35 109.3(16) . . ?
C38 C36 C35 111.5(16) . . ?
C38 C36 C37 110.8(15) . . ?
F1 B1 N1 108.1(9) . . ?
F1 B1 N2 110.4(9) . . ?
F2 B1 F1 108.9(9) . . ?
F2 B1 N1 110.8(10) . . ?
F2 B1 N2 111.6(10) . . ?
N2 B1 N1 107.0(9) . . ?
C1A N1A B1A 125.9(9) . . ?
C4A N1A C1A 109.6(8) . . ?
C4A N1A B1A 124.4(9) . . ?
C16A N2A B1A 126.2(8) . . ?
C19A N2A C16A 108.8(8) . . ?
C19A N2A B1A 125.0(9) . . ?
N1A C1A C2A 105.6(9) . . ?
C15A C1A N1A 120.3(9) . . ?
C15A C1A C2A 134.2(9) . . ?
C1A C2A C5A 130.0(10) . . ?
C3A C2A C1A 108.8(9) . . ?
C3A C2A C5A 121.1(9) . . ?
C2A C3A C4A 107.7(9) . . ?
C2A C3A C7A 126.4(10) . . ?
C4A C3A C7A 125.9(10) . . ?
N1A C4A C3A 108.3(9) . . ?
N1A C4A C6A 124.9(9) . . ?
C3A C4A C6A 126.8(10) . . ?
C8A C7A C3A 172.6(12) . . ?
C7A C8A C9A 179.4(15) . . ?
C10A C9A C8A 120.6(12) . . ?
C10A C9A C14A 119.6(12) . . ?
C14A C9A C8A 119.7(12) . . ?
C9A C10A C11A 120.0(14) . . ?
C12A C11A C10A 116.9(15) . . ?
C13A C12A C11A 125.3(17) . . ?
C12A C13A C14A 116.9(16) . . ?
C13A C14A C9A 121.2(14) . . ?
C1A C15A C16A 122.1(9) . . ?
C1A C15A C30A 120.3(9) . . ?
C16A C15A C30A 117.6(9) . . ?
N2A C16A C15A 119.0(9) . . ?
N2A C16A C17A 107.6(9) . . ?
C15A C16A C17A 133.4(10) . . ?
C16A C17A C20A 130.9(9) . . ?
C18A C17A C16A 107.2(9) . . ?
C18A C17A C20A 121.9(10) . . ?
C17A C18A C19A 108.0(9) . . ?
C17A C18A C22A 127.0(10) . . ?
C19A C18A C22A 124.9(10) . . ?
N2A C19A C18A 108.4(9) . . ?
N2A C19A C21A 123.3(10) . . ?
C18A C19A C21A 128.3(10) . . ?
C23A C22A C18A 177.0(13) . . ?
C22A C23A C24A 176.5(13) . . ?
C25A C24A C23A 120.5(11) . . ?
C25A C24A C29A 117.6(11) . . ?
C29A C24A C23A 121.9(11) . . ?
C24A C25A C26A 120.6(12) . . ?
C27A C26A C25A 120.9(13) . . ?
C26A C27A C28A 119.1(13) . . ?
C27A C28A C29A 120.5(12) . . ?
C28A C29A C24A 121.3(12) . . ?
C15A C30A C31A 114.4(8) . . ?
C30A C31A C32A 107.6(9) . . ?
C33A C31A C30A 116.4(9) . . ?
C33A C31A C32A 112.4(11) . . ?
C31A C33A C34A 119.2(11) . . ?
C35A C34A C33A 114.6(14) . . ?
C36A C35A C34A 118.3(18) . . ?
C37A C36A C35A 96(2) . . ?
C38A C36A C35A 99.6(19) . . ?
C38A C36A C37A 106(3) . . ?
F1A B1A N1A 109.8(9) . . ?
F1A B1A N2A 108.7(9) . . ?
F2A B1A F1A 109.3(9) . . ?
F2A B1A N1A 112.0(10) . . ?
F2A B1A N2A 110.7(9) . . ?
N1A B1A N2A 106.2(9) . . ?

_shelx_res_file                  
;
    ag_1_a.res created by SHELXL-2014/7

TITL ag_1_A in P212121, violeta, prisma
CELL 0.71073 20.6371 11.2673 28.6052 90 90 90
ZERR 8 0.005 0.003 0.006 0 0 0
LATT -1
SYMM 0.5-X,-Y,0.5+Z
SYMM 0.5+X,0.5-Y,-Z
SYMM -X,0.5+Y,0.5-Z
SFAC C H B F N
UNIT 304 328 8 16 16
ISOR C35A > C38A
DFIX 1.5 C35A C36A
DFIX 1.5 C36A C38A
DFIX 1.5 C36A C37A
DELU C36A C37A C38A
DELU C36A C37A
RIGU

L.S. 10
PLAN  14
SIZE 0.02 0.09 0.13
TEMP 23
LIST 4
fmap 2
acta
MERG 2
TWIN -1 0 0 0 -1 0 0 0 -1 2
OMIT -2 50
OMIT -2 1 1
OMIT -1 1 1
OMIT 2 1 1
REM <olex2.extras>
REM <HklSrc "%.\\AG_1_A.hkl">
REM </olex2.extras>

WGHT    0.094600
EXTI    0.003349
BASF  -0.04447
FVAR       0.18918
F1    4    0.541266    0.661787    0.633431    11.00000    0.13068    0.06689 =
         0.07427   -0.01299   -0.01089   -0.01396
F2    4    0.446816    0.655783    0.593774    11.00000    0.08360    0.06186 =
         0.10422    0.00665    0.01434    0.01948
N1    5    0.545267    0.631909    0.551053    11.00000    0.06114    0.04585 =
         0.06870   -0.00437   -0.00596    0.00265
N2    5    0.505203    0.474238    0.602728    11.00000    0.06110    0.04347 =
         0.06725   -0.00319   -0.00030    0.00055
C1    1    0.579583    0.546093    0.524307    11.00000    0.05625    0.04641 =
         0.06272   -0.00379   -0.01193   -0.00093
C2    1    0.609369    0.606827    0.485965    11.00000    0.05916    0.05273 =
         0.06560   -0.00398   -0.00805   -0.00359
C3    1    0.594184    0.726518    0.491100    11.00000    0.05935    0.05271 =
         0.08089    0.00192   -0.00816   -0.00190
C4    1    0.555324    0.738856    0.530725    11.00000    0.06768    0.04471 =
         0.07611   -0.00561   -0.00660   -0.00269
C5    1    0.650495    0.562487    0.447230    11.00000    0.07108    0.07414 =
         0.07443    0.00011    0.01000   -0.01076
AFIX 137
H5A   2    0.690204    0.531438    0.459721    11.00000   -1.50000
H5B   2    0.659983    0.626456    0.426145    11.00000   -1.50000
H5C   2    0.627931    0.500853    0.430740    11.00000   -1.50000
AFIX   0
C6    1    0.529251    0.849822    0.551698    11.00000    0.11237    0.06056 =
         0.09200   -0.01112   -0.00738    0.00528
AFIX 137
H6A   2    0.488231    0.868380    0.537660    11.00000   -1.50000
H6B   2    0.559051    0.913758    0.546234    11.00000   -1.50000
H6C   2    0.523644    0.838943    0.584737    11.00000   -1.50000
AFIX   0
C7    1    0.614204    0.822172    0.461592    11.00000    0.06684    0.06179 =
         0.07839    0.00659   -0.00851    0.00116
C8    1    0.633864    0.894540    0.435430    11.00000    0.08038    0.05939 =
         0.08429    0.00354    0.00191    0.00630
C9    1    0.661028    0.979616    0.402982    11.00000    0.05724    0.06318 =
         0.08174    0.00713   -0.00543    0.00568
C10   1    0.701326    0.939105    0.368265    11.00000    0.10303    0.06080 =
         0.09924    0.00470    0.02058    0.00832
AFIX  43
H10   2    0.711657    0.858852    0.366777    11.00000   -1.20000
AFIX   0
C11   1    0.726046    1.014494    0.336337    11.00000    0.12630    0.09213 =
         0.11221    0.01272    0.04499   -0.00234
AFIX  43
H11   2    0.751545    0.985366    0.312111    11.00000   -1.20000
AFIX   0
C12   1    0.713639    1.135873    0.339391    11.00000    0.09838    0.08375 =
         0.10307    0.01325    0.00507   -0.02883
AFIX  43
H12   2    0.732841    1.188541    0.318541    11.00000   -1.20000
AFIX   0
C13   1    0.673349    1.175789    0.373054    11.00000    0.11896    0.07468 =
         0.12301    0.01750    0.01945    0.00345
AFIX  43
H13   2    0.662841    1.255995    0.374253    11.00000   -1.20000
AFIX   0
C14   1    0.647402    1.098612    0.405908    11.00000    0.09493    0.06018 =
         0.09914    0.00478    0.01383    0.01192
AFIX  43
H14   2    0.620999    1.127291    0.429710    11.00000   -1.20000
AFIX   0
C15   1    0.577975    0.428452    0.537379    11.00000    0.06544    0.04119 =
         0.06269   -0.00878   -0.00514   -0.00095
C16   1    0.538224    0.389481    0.574561    11.00000    0.06900    0.04607 =
         0.06436   -0.00518   -0.00389    0.00456
C17   1    0.523526    0.277091    0.593318    11.00000    0.06707    0.04655 =
         0.06799   -0.00445   -0.01401    0.00231
C18   1    0.483771    0.292425    0.631259    11.00000    0.06731    0.05562 =
         0.06995   -0.00140   -0.00799   -0.00450
C19   1    0.474304    0.415491    0.637042    11.00000    0.05752    0.06252 =
         0.06145   -0.00062   -0.00443    0.00014
C20   1    0.543042    0.154207    0.576439    11.00000    0.10769    0.05104 =
         0.11221   -0.00557    0.00238    0.00289
AFIX 137
H20A  2    0.528271    0.143049    0.544921    11.00000   -1.50000
H20B  2    0.523814    0.095204    0.596282    11.00000   -1.50000
H20C  2    0.589362    0.146792    0.577460    11.00000   -1.50000
AFIX   0
C21   1    0.436124    0.475067    0.674963    11.00000    0.07691    0.08270 =
         0.09289   -0.00728    0.01217   -0.00203
AFIX 137
H21A  2    0.463691    0.528825    0.691768    11.00000   -1.50000
H21B  2    0.419477    0.416209    0.696048    11.00000   -1.50000
H21C  2    0.400760    0.518311    0.661353    11.00000   -1.50000
AFIX   0
C22   1    0.460178    0.203696    0.662163    11.00000    0.07790    0.07201 =
         0.08240    0.00998   -0.01224   -0.01245
C23   1    0.447492    0.122950    0.687142    11.00000    0.08522    0.06933 =
         0.08958    0.00285   -0.01022   -0.01746
C24   1    0.432790    0.023908    0.718333    11.00000    0.07979    0.07935 =
         0.07426    0.01724   -0.02165   -0.01893
C25   1    0.453329   -0.088778    0.705177    11.00000    0.11670    0.08335 =
         0.10805    0.00923   -0.03029   -0.01441
AFIX  43
H25   2    0.474418   -0.100080    0.676792    11.00000   -1.20000
AFIX   0
C26   1    0.442009   -0.185089    0.735004    11.00000    0.17101    0.09642 =
         0.15733    0.03622   -0.02732   -0.00913
AFIX  43
H26   2    0.456214   -0.260999    0.727390    11.00000   -1.20000
AFIX   0
C27   1    0.410453   -0.164364    0.774330    11.00000    0.11150    0.12088 =
         0.14915    0.03005   -0.04099   -0.04730
AFIX  43
H27   2    0.400238   -0.229773    0.792740    11.00000   -1.20000
AFIX   0
C28   1    0.391512   -0.056132    0.790390    11.00000    0.11692    0.14400 =
         0.11972    0.03136    0.00534   -0.02869
AFIX  43
H28   2    0.372501   -0.046700    0.819632    11.00000   -1.20000
AFIX   0
C29   1    0.402471    0.042658    0.759747    11.00000    0.11792    0.11446 =
         0.10169    0.01096    0.00583   -0.01910
AFIX  43
H29   2    0.388980    0.118460    0.768161    11.00000   -1.20000
AFIX   0
C30   1    0.622492    0.337449    0.515506    11.00000    0.07365    0.04508 =
         0.07316   -0.00659    0.00404    0.00405
AFIX  23
H30A  2    0.639581    0.368844    0.486438    11.00000   -1.20000
H30B  2    0.597813    0.266555    0.508220    11.00000   -1.20000
AFIX   0
C31   1    0.680142    0.303662    0.548427    11.00000    0.07234    0.06806 =
         0.08421   -0.01610   -0.00135    0.01788
AFIX  13
H31   2    0.661963    0.271312    0.577399    11.00000   -1.20000
AFIX   0
C32   1    0.718817    0.205276    0.524537    11.00000    0.10311    0.07694 =
         0.12634   -0.01700    0.01594    0.03467
AFIX 137
H32A  2    0.691060    0.138449    0.518844    11.00000   -1.50000
H32B  2    0.754028    0.181530    0.544375    11.00000   -1.50000
H32C  2    0.735672    0.234010    0.495377    11.00000   -1.50000
AFIX   0
C33   1    0.722775    0.408950    0.561191    11.00000    0.08740    0.09347 =
         0.15828   -0.02728   -0.03702    0.01641
AFIX  23
H33A  2    0.695944    0.477215    0.568413    11.00000   -1.20000
H33B  2    0.750455    0.429288    0.534981    11.00000   -1.20000
AFIX   0
C34   1    0.765143    0.376060    0.604462    11.00000    0.13888    0.14191 =
         0.20631   -0.04375   -0.10163    0.05200
AFIX  23
H34A  2    0.740151    0.322491    0.623944    11.00000   -1.20000
H34B  2    0.802515    0.332198    0.593307    11.00000   -1.20000
AFIX   0
C35   1    0.787631    0.468250    0.632819    11.00000    0.18135    0.16346 =
         0.12471   -0.00650   -0.03155   -0.00127
AFIX  23
H35A  2    0.750043    0.505361    0.646990    11.00000   -1.20000
H35B  2    0.807256    0.526985    0.612468    11.00000   -1.20000
AFIX   0
C36   1    0.835241    0.442832    0.671417    11.00000    0.21875    0.19169 =
         0.08834    0.00570   -0.04774   -0.01879
AFIX  13
H36   2    0.873942    0.406608    0.657613    11.00000   -1.20000
AFIX   0
C37   1    0.854075    0.553695    0.693572    11.00000    0.39978    0.23767 =
         0.18000    0.01786   -0.11241   -0.07355
AFIX  33
H37A  2    0.871584    0.606524    0.670469    11.00000   -1.50000
H37B  2    0.816819    0.589579    0.707857    11.00000   -1.50000
H37C  2    0.886261    0.538198    0.717021    11.00000   -1.50000
AFIX   0
C38   1    0.809038    0.362502    0.704886    11.00000    0.34111    0.25631 =
         0.18441    0.05699   -0.07691   -0.07205
AFIX  33
H38A  2    0.796923    0.289986    0.689587    11.00000   -1.50000
H38B  2    0.840985    0.345995    0.728398    11.00000   -1.50000
H38C  2    0.771543    0.397375    0.719234    11.00000   -1.50000
AFIX   0
B1    3    0.507488    0.608073    0.596224    11.00000    0.08282    0.04672 =
         0.07271   -0.00537   -0.00052    0.00718

F1A   4    0.546396    0.320790    0.414864    11.00000    0.08855    0.06796 =
         0.11525    0.00335    0.01745    0.02588
F2A   4    0.457194    0.309283    0.370324    11.00000    0.15560    0.06977 =
         0.07883   -0.01475   -0.00459   -0.02277
N1A   5    0.487561    0.500041    0.400110    11.00000    0.06297    0.04908 =
         0.06966   -0.00277    0.00203    0.00758
N2A   5    0.443607    0.345673    0.451982    11.00000    0.07124    0.04857 =
         0.07080   -0.00193   -0.00222    0.00419
C1A   1    0.454501    0.586035    0.426748    11.00000    0.05779    0.04319 =
         0.06596   -0.00292   -0.00759    0.00341
C2A   1    0.470979    0.696683    0.406526    11.00000    0.06156    0.04898 =
         0.08077    0.00295    0.00077    0.00313
C3A   1    0.510391    0.676936    0.368624    11.00000    0.06442    0.05667 =
         0.07003    0.00228    0.00254    0.00116
C4A   1    0.520539    0.553752    0.365106    11.00000    0.07615    0.06493 =
         0.07383   -0.00264    0.00913    0.00694
C5A   1    0.453567    0.821795    0.421749    11.00000    0.08886    0.05493 =
         0.09408    0.00089    0.00191    0.00803
AFIX 137
H5AA  2    0.410124    0.839716    0.412045    11.00000   -1.50000
H5AB  2    0.483027    0.877192    0.407662    11.00000   -1.50000
H5AC  2    0.456541    0.827574    0.455163    11.00000   -1.50000
AFIX   0
C6A   1    0.558891    0.491135    0.328999    11.00000    0.09464    0.08624 =
         0.08347   -0.01062    0.02598    0.00829
AFIX 137
H6AA  2    0.537445    0.497746    0.299332    11.00000   -1.50000
H6AB  2    0.562895    0.408909    0.337304    11.00000   -1.50000
H6AC  2    0.601206    0.526137    0.326943    11.00000   -1.50000
AFIX   0
C7A   1    0.535042    0.764940    0.337265    11.00000    0.07095    0.06809 =
         0.06531    0.00476   -0.00487   -0.00274
C8A   1    0.549213    0.844660    0.312210    11.00000    0.08218    0.07504 =
         0.07304    0.00697   -0.00934   -0.01085
C9A   1    0.565862    0.942196    0.282037    11.00000    0.08687    0.07971 =
         0.08396    0.01863   -0.00529   -0.01040
C10A  1    0.550763    1.056432    0.294352    11.00000    0.13932    0.07998 =
         0.12215    0.01047   -0.01611   -0.00229
AFIX  43
H10A  2    0.530582    1.071641    0.322797    11.00000   -1.20000
AFIX   0
C11A  1    0.565509    1.149025    0.264523    11.00000    0.17417    0.08395 =
         0.14235    0.02636   -0.03902   -0.03055
AFIX  43
H11A  2    0.555641    1.227238    0.272088    11.00000   -1.20000
AFIX   0
C12A  1    0.595431    1.120113    0.223168    11.00000    0.13109    0.12215 =
         0.14127    0.03710   -0.03754   -0.04109
AFIX  43
H12A  2    0.606523    1.182169    0.203281    11.00000   -1.20000
AFIX   0
C13A  1    0.609884    1.010261    0.209195    11.00000    0.13223    0.14013 =
         0.11818    0.04014   -0.00179   -0.03408
AFIX  43
H13A  2    0.629979    0.995993    0.180643    11.00000   -1.20000
AFIX   0
C14A  1    0.593830    0.919888    0.238714    11.00000    0.11759    0.10745 =
         0.10189    0.01468    0.01334   -0.00747
AFIX  43
H14A  2    0.601736    0.841921    0.229696    11.00000   -1.20000
AFIX   0
C15A  1    0.416762    0.552518    0.463599    11.00000    0.05725    0.04109 =
         0.06732    0.00001   -0.00731    0.00179
C16A  1    0.412021    0.433641    0.478053    11.00000    0.06534    0.04046 =
         0.06927   -0.00494   -0.00480    0.00048
C17A  1    0.379852    0.376776    0.515573    11.00000    0.05748    0.05454 =
         0.06807   -0.00327   -0.00500   -0.00594
C18A  1    0.392843    0.255395    0.511844    11.00000    0.06380    0.05409 =
         0.07062    0.00316   -0.00847   -0.00411
C19A  1    0.431121    0.237640    0.471718    11.00000    0.07092    0.05037 =
         0.07971   -0.00451   -0.00618   -0.00243
C20A  1    0.340667    0.427312    0.555707    11.00000    0.08912    0.06953 =
         0.07842    0.00454    0.00905   -0.00168
AFIX 137
H20D  2    0.363765    0.492482    0.569479    11.00000   -1.50000
H20E  2    0.333839    0.366818    0.578821    11.00000   -1.50000
H20F  2    0.299572    0.454653    0.544248    11.00000   -1.50000
AFIX   0
C21A  1    0.456543    0.123855    0.452616    11.00000    0.11498    0.03383 =
         0.11802   -0.00376    0.00378   -0.00124
AFIX 137
H21D  2    0.502998    0.123802    0.454359    11.00000   -1.50000
H21E  2    0.443320    0.115593    0.420606    11.00000   -1.50000
H21F  2    0.439700    0.058816    0.470571    11.00000   -1.50000
AFIX   0
C22A  1    0.370583    0.162840    0.542431    11.00000    0.06294    0.06426 =
         0.08480    0.00680   -0.01096   -0.00360
C23A  1    0.351574    0.091512    0.568584    11.00000    0.07759    0.06848 =
         0.08637    0.00629   -0.00758   -0.01241
C24A  1    0.327580    0.010239    0.602373    11.00000    0.07190    0.05698 =
         0.07944    0.00198   -0.00131   -0.00680
C25A  1    0.286177    0.047583    0.636735    11.00000    0.10804    0.07983 =
         0.10762    0.00676    0.01595    0.01269
AFIX  43
H25A  2    0.273168    0.126572    0.637683    11.00000   -1.20000
AFIX   0
C26A  1    0.263373   -0.031520    0.670258    11.00000    0.11115    0.10005 =
         0.08408   -0.00256    0.01678   -0.00778
AFIX  43
H26A  2    0.236175   -0.004293    0.693859    11.00000   -1.20000
AFIX   0
C27A  1    0.280169   -0.147136    0.668999    11.00000    0.12160    0.09108 =
         0.10041    0.00937    0.01871   -0.01946
AFIX  43
H27A  2    0.263999   -0.199853    0.691129    11.00000   -1.20000
AFIX   0
C28A  1    0.321118   -0.185683    0.634899    11.00000    0.11363    0.06525 =
         0.10569    0.00723    0.01027   -0.01005
AFIX  43
H28A  2    0.332940   -0.265275    0.633713    11.00000   -1.20000
AFIX   0
C29A  1    0.345104   -0.107772    0.602213    11.00000    0.08697    0.06369 =
         0.10331    0.01343    0.01132   -0.00167
AFIX  43
H29A  2    0.373719   -0.135250    0.579549    11.00000   -1.20000
AFIX   0
C30A  1    0.375164    0.642800    0.488602    11.00000    0.06756    0.05028 =
         0.06777    0.00192    0.00090    0.00467
AFIX  23
H30C  2    0.394226    0.720752    0.484363    11.00000   -1.20000
H30D  2    0.375683    0.625264    0.521799    11.00000   -1.20000
AFIX   0
C31A  1    0.304865    0.646788    0.472057    11.00000    0.06499    0.09339 =
         0.09119   -0.00540   -0.00054    0.01290
AFIX  13
H31A  2    0.283881    0.575033    0.484128    11.00000   -1.20000
AFIX   0
C32A  1    0.272241    0.751957    0.496139    11.00000    0.10036    0.14741 =
         0.17095   -0.05524   -0.00211    0.05083
AFIX 137
H32D  2    0.277492    0.744974    0.529371    11.00000   -1.50000
H32E  2    0.226917    0.752535    0.488588    11.00000   -1.50000
H32F  2    0.291806    0.824476    0.485597    11.00000   -1.50000
AFIX   0
C33A  1    0.294575    0.647038    0.421200    11.00000    0.07985    0.13853 =
         0.09502    0.00574   -0.00744    0.01833
AFIX  23
H33C  2    0.321967    0.585689    0.407955    11.00000   -1.20000
H33D  2    0.310233    0.722374    0.409295    11.00000   -1.20000
AFIX   0
C34A  1    0.226438    0.628622    0.402106    11.00000    0.09469    0.25052 =
         0.16101    0.02249   -0.02946   -0.02574
AFIX  23
H34C  2    0.208521    0.557146    0.415896    11.00000   -1.20000
H34D  2    0.199577    0.694727    0.411922    11.00000   -1.20000
AFIX   0
SAME 0.02 0.04 C35 C36 C37 C38
C35A  1    0.222676    0.618131    0.350162    11.00000    0.18569    0.42448 =
         0.15899    0.02104   -0.02514   -0.06083
AFIX  23
H35C  2    0.237205    0.692766    0.336903    11.00000   -1.20000
H35D  2    0.253428    0.557800    0.340521    11.00000   -1.20000
AFIX   0
C36A  1    0.158935    0.588715    0.328666    11.00000    0.25298    0.44842 =
         0.19820   -0.01453   -0.05283   -0.05310
AFIX  13
H36A  2    0.119894    0.617586    0.344511    11.00000   -1.20000
AFIX   0
C37A  1    0.169349    0.461166    0.327394    11.00000    0.36592    0.43473 =
         0.36138    0.01338   -0.01241   -0.06667
AFIX  31
H37D  2    0.206573    0.443853    0.308458    11.00000   -1.50000
H37E  2    0.131906    0.423025    0.314321    11.00000   -1.50000
H37F  2    0.176445    0.432382    0.358564    11.00000   -1.50000
AFIX   0
C38A  1    0.170514    0.629690    0.281735    11.00000    0.38465    0.50508 =
         0.21420    0.01892   -0.06669   -0.04241
AFIX  33
H38D  2    0.164321    0.714063    0.280373    11.00000   -1.50000
H38E  2    0.214149    0.610825    0.272787    11.00000   -1.50000
H38F  2    0.140795    0.591507    0.260750    11.00000   -1.50000
AFIX   0
B1A   3    0.484305    0.365551    0.407368    11.00000    0.07211    0.04918 =
         0.07111   -0.00921    0.00202    0.00807
HKLF 4

REM  ag_1_A in P212121, violeta, prisma
REM R1 =  0.0826 for    3737 Fo > 4sig(Fo)  and  0.2653 for all   11641 data
REM    787 parameters refined using    732 restraints

END

WGHT      0.0945      0.0000

REM Highest difference peak  0.215,  deepest hole -0.218,  1-sigma level  0.055
Q1    1   0.1629  0.4563  0.2773  11.00000  0.05    0.22
Q2    1   0.1491  0.4459  0.2878  11.00000  0.05    0.21
Q3    1   0.2784  0.4938  0.4515  11.00000  0.05    0.20
Q4    1   0.2066  0.5308  0.3731  11.00000  0.05    0.19
Q5    1   0.5358  0.6334  0.5764  11.00000  0.05    0.19
Q6    1   0.3575  0.1668  0.8083  11.00000  0.05    0.18
Q7    1   0.2575  0.8152  0.4237  11.00000  0.05    0.18
Q8    1   0.5209  0.4290  0.5905  11.00000  0.05    0.18
Q9    1   0.7906  0.4348  0.5779  11.00000  0.05    0.17
Q10   1   0.1409  0.7020  0.3140  11.00000  0.05    0.17
Q11   1   0.6209  0.3758  0.4544  11.00000  0.05    0.17
Q12   1   0.2046  0.5809  0.4222  11.00000  0.05    0.17
Q13   1   0.3580  0.6577  0.5444  11.00000  0.05    0.17
Q14   1   0.4734  0.6256  0.6386  11.00000  0.05    0.17
;
_shelx_res_checksum              50788
_olex2_submission_special_instructions 'No special instructions were received'
loop_
_twin_individual_id
_twin_individual_mass_fraction_refined
1 1(3)
2 0(3)


# start Validation Reply Form

_vrf_PLAT026_S_1                 
;
PROBLEM:
PLAT026_ALERT_3_B Ratio Observed / Unique Reflections (too) Low ..  32%  
RESPONSE:
The crystal diffracted weakly and only intensity is obtained below 2theta 
of 30 deg
;
_vrf_PLAT220_S_1                 
;
PROBLEM:
PLAT220_ALERT_2_B NonSolvent   Resd 2  C   Ueq(max)/Ueq(min) Range  7.0 ratio 
RESPONSE:
This error is due to the low diffraction intensity and the fact that 
aliphatic chains exhibit high thermal motion.
;
_vrf_PLAT242_S_1                 
;
PROBLEM:
PLAT242_ALERT_2_B Low 'MainMol' Ueq as Compared to Neighbors of C36 Check 
RESPONSE:
The terminal groups of aliphatic chains exhibit high thermal motion.
;
_vrf_PLAT340_S_1                 
;
PROBLEM:
PLAT340_ALERT_3_B Low Bond Precision on  C-C Bonds .......    0.01709 Ang. 
RESPONSE:
This error is related to the comments made in previous alerts.
;


# end Validation Reply Form
